# Supplementary material for: Functional Bias and Spatial Organization of Genes in Mutational Hot and Cold Regions in the Human Genome
Source: PLoS Biol. 2004 Feb 17;2(2):e29. doi: 10.1371/journal.pbio.0020029 (PMC340940; doi:10.1371/journal.pbio.0020029)
Supplement: Dataset S1 — Gene categories with significant positive selection on amino acid changing point mutations. (23 KB XLS). [file pbio.0020029.sd001.xls]

## Sheet: Imported temphot.dat
GO Id	Genes	Clustered Genes	-log_{10} p_{cluster}	z	-log_{10} p_{z}	Description
GO:0006955	282	100	10.7201	19.88	87.18	immune response
GO:0005576	262	70	4.5891	12.88	37.26	extracellular
GO:0007166	104	14	1.8877	12.3	34.02	cell surface receptor linked signal transduction
GO:0006954	131	35	8.163	11.99	32.4	inflammatory response
GO:0005530	56	23	15.9546	11.76	31.22	lectin
GO:0008009	31	15	15.3525	11.52	29.98	chemokine activity
GO:0004872	634	327	15.1095	10.81	26.53	receptor activity
GO:0005615	233	49	2.2471	10.59	25.48	extracellular space
GO:0006960	72	13	4.2206	9.82	22.03	antimicrobial humoral response (sensu Invertebrata)
GO:0004896	24	5	4.4138	9.72	21.6	hematopoietin/interferon-class (D200-domain) cytokine receptor activity
GO:0006935	74	24	11.9761	9.53	20.82	chemotaxis
GO:0004888	74	18	7.3091	9.11	19.08	transmembrane receptor activity
GO:0008527	5	1	1.9307	8.61	17.12	taste receptor activity
GO:0006968	49	6	2.2278	8.27	15.88	cellular defense response
GO:0003793	28	4	2.6881	8.02	14.96	defense/immunity protein activity
GO:0006805	34	7	4.803	6.78	10.93	xenobiotic metabolism
GO:0006952	35	6	3.6483	6.73	10.76	defense response
GO:0005125	62	10	3.5548	6.73	10.77	cytokine activity
GO:0003823	18	11	15.0515	6.69	10.64	antigen binding activity
GO:0030101	6	0	0	6.27	9.45	natural killer cell activation
GO:0005211	25	5	4.1151	6.18	9.2	plasma glycoprotein
GO:0005557	8	1	1.3327	6.13	9.06	lymphocyte antigen
GO:0005887	743	301	1.758	6.1	8.98	integral to plasma membrane
GO:0015070	7	1	1.5409	6.06	8.88	toxin activity
GO:0042110	5	1	1.9163	6.01	8.73	T-cell activation
GO:0007267	220	43	1.9035	6	8.72	cell-cell signaling
GO:0006874	13	3	3.6966	5.86	8.33	calcium ion homeostasis
GO:0003800	21	2	1.4463	5.8	8.17	antiviral response protein activity
GO:0004869	18	7	8.4902	5.67	7.84	cysteine protease inhibitor activity
GO:0006953	15	2	2.055	5.65	7.79	acute-phase response
GO:0005209	25	5	4.1998	5.42	7.22	plasma protein
GO:0006959	24	1	0.5272	5.41	7.2	humoral immune response
GO:0030282	5	1	1.8889	5.31	6.96	bone mineralization
GO:0004894	10	4	6.1198	5.27	6.87	T-cell receptor activity
GO:0006958	21	7	7.5959	5.23	6.77	complement activation, classical pathway
GO:0005180	30	2	0.9102	5.15	6.58	peptide hormone
GO:0009615	18	3	2.8784	5.04	6.33	response to viruses
GO:0005886	179	21	0.3468	5.04	6.34	plasma membrane
GO:0005320	9	1	1.2746	5.03	6.31	apolipoprotein
GO:0005164	20	7	7.9053	4.98	6.19	tumor necrosis factor receptor ligand activity
GO:0007155	272	84	7.2547	4.97	6.18	cell adhesion
GO:0015026	12	2	2.4223	4.93	6.08	coreceptor activity
GO:0005319	27	5	3.769	4.8	5.8	lipid transporter activity
GO:0004868	32	14	13.6122	4.68	5.54	serpin
GO:0004295	72	23	11.705	4.65	5.48	trypsin activity
GO:0005321	5	1	1.7887	4.6	5.37	high-density lipoprotein
GO:0007596	58	5	1.1414	4.57	5.32	blood coagulation
GO:0005625	163	16	0.2164	4.57	5.31	soluble fraction
GO:0016021	1401	794	1.6119	4.52	5.21	integral to membrane
GO:0007565	26	2	1.128	4.36	4.88	pregnancy
GO:0004867	32	10	8.6441	4.35	4.86	serine protease inhibitor activity
GO:0005102	46	2	0.3903	4.32	4.8	receptor binding activity
GO:0007283	68	7	1.4515	4.28	4.73	spermatogenesis
GO:0004522	5	4	9.0108	4.27	4.71	pancreatic ribonuclease activity
GO:0003797	7	0	0	4.22	4.62	antibacterial peptide activity
GO:0004263	62	21	12.1466	4.21	4.59	chymotrypsin activity
GO:0007582	11	0	0	3.92	4.05	physiological processes
GO:0005765	7	0	0	3.86	3.95	lysosomal membrane
GO:0005179	29	2	0.9639	3.78	3.8	hormone activity
GO:0008037	5	0	0	3.77	3.78	cell recognition
GO:0008283	210	36	1.2011	3.73	3.71	cell proliferation
GO:0006508	355	111	4.8422	3.66	3.6	proteolysis and peptidolysis
GO:0007338	10	0	0	3.65	3.59	fertilization (sensu Animalia)
GO:0003796	5	0	0	3.62	3.53	lysozyme activity
GO:0005540	14	4	5.0605	3.59	3.48	hyaluronic acid binding activity
GO:0016998	7	0	0	3.57	3.45	cell wall catabolism
GO:0019835	12	2	2.34	3.56	3.43	cytolysis
GO:0005203	8	1	1.3798	3.53	3.39	proteoglycan
GO:0006915	135	12	0.3066	3.49	3.32	apoptosis
GO:0007585	15	1	0.8398	3.42	3.21	respiratory gaseous exchange
GO:0005529	37	2	0.6341	3.42	3.21	sugar binding activity
GO:0008284	91	9	1.0242	3.38	3.14	positive regulation of cell proliferation
GO:0008603	6	0	0	3.34	3.07	cAMP-dependent protein kinase, regulator activity
GO:0004984	223	190	100	3.3	3.01	olfactory receptor activity
GO:0008217	21	1	0.5837	3.29	3	regulation of blood pressure
