# Supplementary material for: Functional Bias and Spatial Organization of Genes in Mutational Hot and Cold Regions in the Human Genome
Source: PLoS Biol. 2004 Feb 17;2(2):e29. doi: 10.1371/journal.pbio.0020029 (PMC340940; doi:10.1371/journal.pbio.0020029)
Supplement: Dataset S2 — Gene categories with significant negative selection on amino acid changing point mutations. (21 KB XLS). [file pbio.0020029.sd002.xls]

## Sheet: Imported tempcold.dat
GO Id	Genes	Clustered Genes	-log_{10} p_{cluster}	z	-log_{10} p_{z}	Description
GO:0005525	190	28	0.8262	-9.07	18.94	GTP binding activity
GO:0005634	1741	1032	0.3865	-8.7	17.49	nucleus
GO:0007264	150	16	0.4486	-8.44	16.48	small GTPase mediated signal transduction
GO:0003723	298	66	1.4051	-8.11	15.31	RNA binding activity
GO:0008565	200	31	0.8892	-7.05	11.75	protein transporter activity
GO:0006886	191	26	0.5648	-6.98	11.52	intracellular protein transport
GO:0006371	63	3	0.3071	-6.36	9.7	mRNA splicing
GO:0008248	59	3	0.3993	-6.22	9.32	pre-mRNA splicing factor activity
GO:0016740	745	288	0.9703	-6.15	9.12	transferase activity
GO:0005524	906	371	0.3106	-5.88	8.39	ATP binding activity
GO:0005794	158	14	0.1486	-5.73	8	Golgi apparatus
GO:0007399	176	26	1.0349	-5.7	7.93	neurogenesis
GO:0006412	172	22	0.614	-5.68	7.88	protein biosynthesis
GO:0006813	115	17	2.161	-5.6	7.68	potassium ion transport
GO:0007275	367	96	1.6985	-5.48	7.37	development
GO:0005843	28	0	0	-5.15	6.58	cytosolic small ribosomal subunit (sensu Eukarya)
GO:0006355	910	380	0.4437	-5.15	6.59	regulation of transcription, DNA-dependent
GO:0003700	546	164	0.546	-5.14	6.56	transcription factor activity
GO:0003928	50	0	0	-4.9	6.03	RAB small monomeric GTPase activity
GO:0005681	32	0	0	-4.82	5.84	spliceosome complex
GO:0005842	35	0	0	-4.8	5.8	cytosolic large ribosomal subunit (sensu Eukarya)
GO:0006468	404	94	0.3925	-4.73	5.64	protein amino acid phosphorylation
GO:0003925	50	2	0.3109	-4.6	5.38	small monomeric GTPase activity
GO:0006512	56	1	0.0585	-4.51	5.19	ubiquitin cycle
GO:0045182	193	30	1.0089	-4.51	5.2	translation regulator activity
GO:0008076	56	7	2.2517	-4.49	5.14	voltage-gated potassium channel complex
GO:0007268	141	23	2.2019	-4.45	5.06	synaptic transmission
GO:0006357	135	14	0.5496	-4.41	5	regulation of transcription from Pol II promoter
GO:0004674	261	50	1.0419	-4.38	4.92	protein serine/threonine kinase activity
GO:0004842	65	0	0	-4.28	4.74	ubiquitin-protein ligase activity
GO:0006811	146	44	10.2549	-4.28	4.73	ion transport
GO:0016874	108	8	0.3193	-4.28	4.74	ligase activity
GO:0005249	46	0	0	-4.27	4.71	voltage-gated potassium channel activity
GO:0006464	120	10	0.3527	-4.25	4.68	protein modification
GO:0005737	450	105	0.1356	-4.23	4.62	cytoplasm
GO:0007242	362	71	0.1592	-4.16	4.5	intracellular signaling cascade
GO:0005840	115	9	0.3203	-4.09	4.36	ribosome
GO:0005732	20	1	0.6166	-4.07	4.33	small nucleolar ribonucleoprotein complex
GO:0007517	79	7	0.9288	-4.05	4.29	muscle development
GO:0004840	42	0	0	-4.02	4.24	ubiquitin conjugating enzyme activity
GO:0003931	23	0	0	-3.99	4.19	Rho small monomeric GTPase activity
GO:0007345	99	8	0.5194	-3.86	3.95	embryogenesis and morphogenesis
GO:0003930	23	0	0	-3.84	3.91	RAS small monomeric GTPase activity
GO:0006511	80	4	0.2154	-3.82	3.88	ubiquitin-dependent protein catabolism
GO:0004713	150	15	0.3293	-3.8	3.85	protein tyrosine kinase activity
GO:0005515	350	82	1.0043	-3.75	3.76	protein binding activity
GO:0005871	307	77	2.4791	-3.72	3.71	kinesin complex
GO:0003734	15	0	0	-3.7	3.67	small nuclear ribonucleoprotein
GO:0003774	59	5	1.0846	-3.65	3.57	motor activity
GO:0000263	14	3	3.6138	-3.45	3.26	heterotrimeric G-protein GTPase, alpha-subunit
GO:0005200	86	14	3.2767	-3.39	3.15	structural constituent of cytoskeleton
GO:0003735	160	18	0.4543	-3.38	3.14	structural constituent of ribosome
GO:0006812	104	14	1.8858	-3.38	3.14	cation transport
GO:0003901	20	1	0.635	-3.36	3.12	DNA-directed RNA polymerase II activity
GO:0005834	24	2	1.2928	-3.35	3.09	heterotrimeric G-protein complex
GO:0003902	21	1	0.5839	-3.33	3.05	DNA-directed RNA polymerase III activity
GO:0005837	14	0	0	-3.32	3.05	26S proteasome
GO:0006350	65	5	0.814	-3.32	3.04	transcription
GO:0030529	32	4	2.3547	-3.31	3.03	ribonucleoprotein complex
GO:0006367	19	0	0	-3.3	3.01	transcription initiation from Pol II promoter
